# Supplementary material for: Multi-Omics Reveals the Effects of Spirulina platensis Powder Replacement of Fish Meal on Intestinal Metabolism and Stress in Zig-Zag Eel (Mastacembelus armatus)
Source: Antioxidants (Basel). 2024 Jul 15;13(7):851. doi: 10.3390/antiox13070851 (PMC11273650; doi:10.3390/antiox13070851)
Supplement: Supplementary file 1 [file antioxidants-13-00851-s001.zip]

Archive with 1 entries (1 files):
- antioxidants-3099608-supplementary.pdf
